# Supplementary material for: Immunohistochemical Investigation of Cyclooxygenase-2 Expression in Rabbit Uterine Adenocarcinoma and the Potential Use of COX-2 Inhibitors in Cancer Therapy
Source: Animals (Basel). 2024 Nov 6;14(22):3169. doi: 10.3390/ani14223169 (PMC11590897; doi:10.3390/ani14223169)
Supplement: Supplementary file 1 [file animals-14-03169-s001.zip]

Archive with 1 entries (1 files):
- animals-3276838-supplementary.pdf
